# Supplementary material for: Electrical and Optical Characterization of SAW Sensors Coated with Parylene C and Their Analysis Using the Coupling-of-Modes (COM) Theory
Source: Sensors (Basel). 2022 Nov 8;22(22):8611. doi: 10.3390/s22228611 (PMC9696398; doi:10.3390/s22228611)
Supplement: Supplementary file 1 [file sensors-22-08611-s001.zip]

Archive with 2 entries (2 files):
- sensors-1998264-supplementary/Video S1. C-Scan_Non_covered_sensor.avi
- sensors-1998264-supplementary/Video S2. C-Scan_2μm_covered.avi
